# Supplementary material for: Persistent microbial dysbiosis in preterm premature rupture of membranes from onset until delivery
Source: PeerJ. 2015 Nov 26;3:e1398. doi: 10.7717/peerj.1398 (PMC4671185; doi:10.7717/peerj.1398)
Supplement: Table S2 — Taxonomic classification of all sequence reads for each sample. [file peerj-03-1398-s002.xlsx]

## Sheet: Sheet1
Lab_ID	Sample_ID	Subject	GA_Week_Sample	Age	Sample_on_Antibiotics	Delivery_Sample	GA_Sample	Latency_Day	k__Bacteria;p__Acidobacteria;c__Acidobacteria-6;o__iii1-15;f__mb2424;unclassified	k__Bacteria;p__Acidobacteria;c__Acidobacteria-6;o__iii1-15;unclassified;unclassified	k__Bacteria;p__Acidobacteria;c__Chloracidobacteria;o__RB41;f__Ellin6075;unclassified	k__Bacteria;p__Acidobacteria;c__Chloracidobacteria;o__RB41;unclassified;unclassified	k__Bacteria;p__Acidobacteria;c__iii1-8;o__DS-18;unclassified;unclassified	k__Bacteria;p__Actinobacteria;c__Acidimicrobiia;o__Acidimicrobiales;f__AKIW874;unclassified	k__Bacteria;p__Actinobacteria;c__Acidimicrobiia;o__Acidimicrobiales;f__C111;unclassified	k__Bacteria;p__Actinobacteria;c__Acidimicrobiia;o__Acidimicrobiales;f__EB1017;unclassified	k__Bacteria;p__Actinobacteria;c__Acidimicrobiia;o__Acidimicrobiales;f__Iamiaceae;g__Iamia	k__Bacteria;p__Actinobacteria;c__Acidimicrobiia;o__Acidimicrobiales;f__ZA3409c;unclassified	k__Bacteria;p__Actinobacteria;c__Acidimicrobiia;o__Acidimicrobiales;unclassified;unclassified	k__Bacteria;p__Actinobacteria;c__Actinobacteria;o__Actinomycetales;f__Actinomycetaceae;g__Actinobaculum	k__Bacteria;p__Actinobacteria;c__Actinobacteria;o__Actinomycetales;f__Actinomycetaceae;g__Actinomyces	k__Bacteria;p__Actinobacteria;c__Actinobacteria;o__Actinomycetales;f__Actinomycetaceae;g__Arcanobacterium	k__Bacteria;p__Actinobacteria;c__Actinobacteria;o__Actinomycetales;f__Actinomycetaceae;g__Mobiluncus	k__Bacteria;p__Actinobacteria;c__Actinobacteria;o__Actinomycetales;f__Actinomycetaceae;g__Varibaculum	k__Bacteria;p__Actinobacteria;c__Actinobacteria;o__Actinomycetales;f__Brevibacteriaceae;g__Brevibacterium	k__Bacteria;p__Actinobacteria;c__Actinobacteria;o__Actinomycetales;f__Corynebacteriaceae;g__Corynebacterium	k__Bacteria;p__Actinobacteria;c__Actinobacteria;o__Actinomycetales;f__Dermabacteraceae;g__Dermabacter	k__Bacteria;p__Actinobacteria;c__Actinobacteria;o__Actinomycetales;f__Intrasporangiaceae;g__Knoellia	k__Bacteria;p__Actinobacteria;c__Actinobacteria;o__Actinomycetales;f__Intrasporangiaceae;g__Serinicoccus	k__Bacteria;p__Actinobacteria;c__Actinobacteria;o__Actinomycetales;f__Intrasporangiaceae;g__Tetrasphaera	k__Bacteria;p__Actinobacteria;c__Actinobacteria;o__Actinomycetales;f__Microbacteriaceae;g__Agromyces	k__Bacteria;p__Actinobacteria;c__Actinobacteria;o__Actinomycetales;f__Micrococcaceae;g__Nesterenkonia	k__Bacteria;p__Actinobacteria;c__Actinobacteria;o__Actinomycetales;f__Micrococcaceae;g__Zhihengliuella	k__Bacteria;p__Actinobacteria;c__Actinobacteria;o__Actinomycetales;f__Mycobacteriaceae;g__Mycobacterium	k__Bacteria;p__Actinobacteria;c__Actinobacteria;o__Actinomycetales;f__Nocardioidaceae;g__Friedmanniella	k__Bacteria;p__Actinobacteria;c__Actinobacteria;o__Actinomycetales;f__Nocardioidaceae;g__Nocardioides	k__Bacteria;p__Actinobacteria;c__Actinobacteria;o__Actinomycetales;f__Nocardioidaceae;unclassified	k__Bacteria;p__Actinobacteria;c__Actinobacteria;o__Actinomycetales;f__Propionibacteriaceae;g__Propionibacterium	k__Bacteria;p__Actinobacteria;c__Actinobacteria;o__Actinomycetales;f__Propionibacteriaceae;g__Tessaracoccus	k__Bacteria;p__Actinobacteria;c__Actinobacteria;o__Actinomycetales;f__Streptomycetaceae;g__Streptomyces	k__Bacteria;p__Actinobacteria;c__Actinobacteria;o__Bifidobacteriales;f__Bifidobacteriaceae;g__Gardnerella	k__Bacteria;p__Actinobacteria;c__Actinobacteria;o__Micrococcales;unclassified;unclassified	k__Bacteria;p__Actinobacteria;c__Coriobacteriia;o__Coriobacteriales;f__Coriobacteriaceae;g__Adlercreutzia	k__Bacteria;p__Actinobacteria;c__Coriobacteriia;o__Coriobacteriales;f__Coriobacteriaceae;g__Atopobium	k__Bacteria;p__Actinobacteria;c__Coriobacteriia;o__Coriobacteriales;f__Coriobacteriaceae;g__Collinsella	k__Bacteria;p__Actinobacteria;c__Coriobacteriia;o__Coriobacteriales;f__Coriobacteriaceae;g__Eggerthella	k__Bacteria;p__Actinobacteria;c__Thermoleophilia;o__Gaiellales;f__AK1AB1_02E;unclassified	k__Bacteria;p__Actinobacteria;c__Thermoleophilia;o__Gaiellales;f__Gaiellaceae;unclassified	k__Bacteria;p__Actinobacteria;c__Thermoleophilia;o__Solirubrobacterales;f__Patulibacteraceae;unclassified
PR1	PPROM_S_01_LD_0	1	31	33	Before	No	31_5/7	0	0	0	0	0	0	0	0	0	0	0	0	93	102	76	1216	459	0	151	0	2	0	0	0	0	0	0	0	0	0	7	906	0	24	0	471	3519	0	0	0	0	0
PR13	PPROM_S_01_LD_03	1	32	33	Yes	No	32_1/7	3	0	0	0	0	0	0	0	0	0	0	0	0	257	21	0	348	13	10495	0	0	0	0	0	0	0	0	0	0	0	129	1108	0	0	0	0	7	0	0	0	0	0
PR12	PPROM_S_01_LD_06	1	32	33	Yes	No	32_4/7	6	0	0	0	0	0	0	0	0	0	0	0	0	125	30	8	130	758	11399	7	0	0	0	0	453	0	0	0	0	0	0	985	0	0	0	0	0	0	0	0	0	0
PR18	PPROM_S_01_LD_07	1	32	33	Yes	Yes	32_5/7	7	0	0	0	0	0	0	0	0	0	0	0	0	0	0	0	0	0	1	0	0	0	0	0	0	0	0	0	0	0	3	0	0	0	0	0	1	0	0	0	0	0
PR20	PPROM_S_01_LD_07P	1	32	33	Yes	Yes	32_5/7	7	0	0	0	0	0	0	0	0	0	0	0	0	0	0	0	0	0	2	0	0	0	0	0	0	0	0	0	0	0	8	0	0	12	0	0	5	0	0	0	0	0
PR9	PPROM_S_02_LD_01	2	32	29	Yes	No	32_3/7	1	0	0	0	0	0	0	0	0	0	0	0	0	0	0	0	0	0	63	0	0	0	0	0	0	0	0	0	0	0	20	0	0	0	0	0	1	0	0	0	0	0
PR8	PPROM_S_02_LD_04	2	32	29	Yes	No	32_6/7	4	0	0	0	0	0	0	0	0	0	0	0	0	0	0	0	0	0	12	0	0	0	0	0	0	0	0	0	0	0	0	0	0	0	0	0	0	0	0	0	0	0
PR10	PPROM_S_02_LD_07	2	33	29	Yes	No	33_2/7	7	0	0	0	0	0	0	0	0	0	0	0	0	1	0	0	0	0	31	0	0	0	0	0	0	0	0	0	0	0	2	0	0	0	0	0	2	0	0	0	0	0
PR11	PPROM_S_02_LD_10	2	33	29	After	No	33_5/7	10	0	0	0	0	0	0	0	0	0	0	0	0	0	0	0	0	0	42	0	0	0	0	0	0	0	0	0	0	0	0	0	0	0	0	0	0	0	0	0	0	0
PR21	PPROM_S_05_LD_0	5	23	19	Before	No	23_1/7	0	0	0	0	0	0	0	0	0	0	0	0	0	0	0	0	0	16	1200	0	0	0	0	0	0	0	0	0	1	0	19	0	0	68	0	0	2943	0	0	0	0	0
PR19	PPROM_S_05_LD_03	5	23	19	Yes	No	23_4/7	3	0	0	0	0	0	0	0	0	0	0	0	0	34	0	0	0	0	1368	25	0	0	0	0	0	0	54	0	0	0	0	0	0	0	0	0	111	1	0	0	0	0
PR2	PPROM_S_05_LD_06	5	24	19	Yes	No	24	6	0	0	0	0	0	0	0	0	0	0	0	0	1	0	0	0	1	7590	41	0	0	0	0	12	4	0	0	0	0	19	0	0	0	0	0	56	0	0	0	0	0
PR42	PPROM_S_05_LD_09	5	24	19	After	No	24_3/7	9	0	0	0	0	0	0	0	0	0	0	0	1	5	0	2	0	0	14	0	0	0	0	0	0	0	0	0	0	0	0	0	0	0	0	0	4216	0	0	0	0	0
PR40	PPROM_S_05_LD_12	5	24	19	After	No	24_6/7	12	0	0	0	0	0	0	0	0	0	0	0	58	15	0	0	0	45	233	0	0	0	0	0	43	0	0	0	0	0	0	0	0	0	0	14	6154	0	0	0	0	0
PR39	PPROM_S_05_LD_16	5	25	19	After	No	25_3/7	16	0	0	0	0	0	0	0	0	0	0	0	0	12	0	0	0	0	61	0	0	0	0	0	6	0	0	0	0	0	0	0	0	0	0	7	1512	0	0	0	0	0
PR27	PPROM_S_05_LD_23	5	26	19	After	No	26_3/7	23	0	0	0	0	0	0	0	0	0	0	0	0	2	0	0	0	0	43	0	0	0	0	0	0	5	0	0	0	0	0	0	0	0	0	17	299	0	0	0	0	0
PR44	PPROM_S_05_LD_31	5	27	19	After	No	27_4/7	31	0	0	0	0	0	0	0	0	0	0	0	2	101	0	13	8	0	4	0	0	0	0	0	0	0	0	0	0	0	16	0	0	0	0	119	1395	0	0	0	0	0
PR56	PPROM_S_05_LD_37	5	28	19	After	No	28_3/7	37	0	0	0	0	0	0	0	0	0	0	0	17	2	0	5	0	0	2	0	0	0	0	0	0	0	0	0	0	0	0	0	0	0	0	15	848	0	0	0	0	0
PR54	PPROM_S_05_LD_44	5	29	19	After	No	29_3/7	44	0	1	0	0	1	0	0	0	0	0	0	0	9	0	0	0	0	37	0	0	0	0	0	0	0	0	0	0	0	0	0	1	0	0	4	491	0	0	0	0	0
PR31	PPROM_S_05_LD_51	5	30	19	After	No	30_3/7	51	0	0	0	0	0	0	0	0	0	0	0	11	0	0	0	0	0	0	0	0	0	0	0	0	0	0	0	0	0	20	0	0	0	0	8	553	0	0	0	0	0
PR15	PPROM_S_06_LD_0	6	28	26	Yes	No	28_4/7	0	0	0	0	0	0	0	0	0	0	0	0	51	2	0	8	22	0	436	0	0	0	0	0	0	0	0	0	0	0	13	27	0	3	0	0	61	0	0	0	0	0
PR17	PPROM_S_06_LD_03	6	29	26	Yes	No	29	3	0	0	0	0	0	0	0	0	0	0	0	0	0	0	0	0	0	14	0	11	0	0	0	0	0	0	0	0	0	12	0	0	1	0	0	0	0	0	0	0	0
PR26	PPROM_S_06_LD_07	6	29	26	Yes	No	29_4/7	7	0	0	0	0	0	0	0	0	0	0	0	0	0	0	0	0	0	666	20	0	0	0	0	0	0	0	0	0	0	0	0	0	0	0	0	1	0	0	0	0	0
PR43	PPROM_S_06_LD_10	6	30	26	After	No	30	10	0	0	0	0	0	0	0	0	0	0	0	0	0	0	0	0	0	8	0	0	0	0	0	0	0	0	0	0	0	0	0	0	0	0	0	9	0	0	0	0	0
PR49	PPROM_S_06_LD_11	6	30	26	After	Yes	30_1/7	11	0	0	0	0	0	0	0	0	0	0	0	0	8	0	0	0	0	139	0	0	0	0	0	0	0	0	0	0	0	82	0	0	0	0	5	0	227	0	0	3	0
PR37	PPROM_S_06_LD_11P	6	30	26	After	Yes	30_1/7	11	0	0	0	0	0	0	0	0	0	0	0	1	0	0	0	0	0	4	0	0	0	0	0	0	0	0	0	0	0	0	0	0	0	0	0	36	0	0	0	0	0
PR28	PPROM_S_07_LD_03	7	24	31	Yes	No	24	3	0	0	0	0	0	0	0	0	0	0	0	0	0	0	0	0	0	2542	0	0	0	0	0	0	0	0	0	0	0	84	0	0	0	0	0	18	0	0	0	0	0
PR48	PPROM_S_07_LD_06	7	24	31	Yes	No	24_3/7	6	0	0	0	0	0	0	0	0	0	0	0	0	0	0	0	0	0	25	0	0	0	0	0	0	0	0	0	0	0	22	0	0	0	0	0	1471	0	0	0	0	0
PR46	PPROM_S_07_LD_09	7	24	31	After	No	24_6/7	9	0	0	1	0	1	0	1	0	0	0	0	13	0	0	0	0	0	186	0	0	0	0	0	0	0	0	0	0	0	0	0	0	5	0	0	343	1	0	0	0	0
PR47	PPROM_S_07_LD_13	7	25	31	After	No	25_3/7	13	0	0	0	0	0	0	0	0	0	0	0	0	0	0	0	0	0	123	0	0	0	0	0	0	0	0	0	0	0	0	0	0	221	0	0	70049	0	0	0	0	0
PR55	PPROM_S_07_LD_19	7	26	31	After	No	26_2/7	19	0	0	0	0	0	0	0	0	0	0	0	0	0	0	0	0	0	26	0	0	0	0	0	0	0	0	0	0	0	0	0	0	482	0	0	48052	0	0	0	0	0
PR53	PPROM_S_07_LD_26	7	27	31	After	No	27_2/7	26	0	0	0	0	0	0	0	0	0	0	0	16	8	0	7	17	0	60	0	0	0	0	0	0	0	0	0	0	0	0	0	0	780	0	0	48246	0	0	0	0	0
PR30	PPROM_S_07_LD_33	7	28	31	After	No	28_2/7	33	0	0	1	0	0	0	0	0	0	0	0	0	0	0	0	0	0	0	0	0	0	0	0	0	0	0	0	0	0	4	0	0	385	0	0	56959	7	0	0	0	0
PR60	PPROM_S_07_LD_40	7	29	31	After	Yes	29_2/7	40	0	0	0	0	0	0	0	0	0	0	0	3	70	0	8	21	0	48423	0	0	0	0	0	0	0	0	0	0	0	0	60	0	32	0	0	235	0	0	0	0	0
PR59	PPROM_S_07_LD_40P	7	29	31	After	Yes	29_2/7	40	0	0	0	0	0	0	0	0	0	0	0	0	0	0	0	0	0	7764	0	0	0	0	0	0	0	0	0	0	0	0	0	0	52	0	0	0	0	0	0	0	0
PR52	PPROM_S_08_LD_0	8	34	29	Before	No	34_5/7	0	0	0	0	0	0	0	0	0	0	0	0	0	0	0	0	0	0	1	0	0	0	0	0	0	0	0	0	0	0	36	0	0	0	0	0	0	0	0	0	0	0
PR58	PPROM_S_08_LD_0P	8	34	29	Before	No	34_5/7	0	0	0	0	0	0	0	0	0	0	0	0	0	0	0	0	0	0	149	0	0	0	0	0	0	0	0	0	0	0	0	0	0	0	0	0	0	0	0	0	0	0
PR51	PPROM_S_09_LD_0	9	34	26	Before	No	34_4/7	0	0	0	0	0	0	0	0	0	0	0	0	0	0	0	0	0	0	144	0	0	0	0	0	0	0	0	0	0	0	339	0	0	0	0	0	2	0	0	0	0	0
PR34	PPROM_S_11_LD_0	11	33	27	Before	No	33_2/7	0	0	0	0	0	0	0	0	0	0	0	0	0	881	0	433	33	0	3527	0	5	0	0	0	0	0	0	0	0	0	75	0	0	19	0	0	0	0	0	0	0	0
PR35	PPROM_S_11_LD_0P	11	33	27	Before	No	33_2/7	0	0	0	0	0	0	0	0	0	0	0	0	1	0	0	0	0	0	0	0	0	0	0	0	1	0	0	0	0	0	77	0	0	0	0	0	17	0	0	0	0	0
PR33	PPROM_S_12_LD_01	12	32	30	Yes	No	32	1	0	0	0	0	0	0	0	0	0	0	0	0	0	0	0	0	0	6	0	0	0	0	0	0	0	0	0	0	0	13	0	0	0	0	1	0	0	0	0	0	0
PR7	PPROM_S_13_LD_0	13	33	33	Before	No	33_4/7	0	0	0	0	0	0	0	0	0	0	0	0	14	11	0	23	6	0	518	0	0	0	0	0	0	3	0	0	0	0	15	152	0	0	0	0	21	3	0	0	0	0
PR6	PPROM_S_13_LD_03	13	34	33	Yes	No	34	3	157	1552	843	30	321	95	686	206	98	82	142	0	951	0	0	0	0	233	0	424	0	412	617	0	438	3	28	808	76	645	0	29	0	158	0	2	293	0	181	1852	32
PR5	PPROM_S_13_LD_03P	13	34	33	Yes	No	34	3	0	0	0	0	0	0	0	0	0	0	0	0	0	0	0	0	94	938	72	0	0	0	0	0	0	0	0	0	0	17	0	0	0	0	0	3	0	0	0	0	0
PR66	PPROM_S_14_LD_0	14	32	27	Before	Yes	32_6/7	0	0	0	0	0	0	0	0	0	0	0	0	0	560	0	9	139	0	0	0	0	0	0	0	0	0	0	0	0	0	61	0	0	1	0	19	14	0	0	0	0	0
PR78	PPROM_S_15_LD_0	15	29	37	Before	No	29	0	0	0	0	0	0	0	0	0	0	0	0	0	0	0	0	0	0	144	0	0	0	0	0	0	0	0	0	0	0	60	0	0	8	0	0	1	0	0	0	0	0
PR81	PPROM_S_15_LD_03	15	29	37	Yes	No	29_3/7	3	0	0	0	0	0	0	0	0	0	0	0	0	0	0	0	0	0	17	0	0	0	0	0	0	0	0	0	0	0	1	0	0	0	0	0	0	3	0	0	0	0
PR83	PPROM_S_15_LD_06	15	29	37	Yes	No	29_6/7	6	0	0	0	0	0	0	0	0	0	0	0	0	0	0	0	0	0	18	0	0	0	0	0	0	0	0	0	0	0	0	0	0	0	0	0	0	0	0	0	0	0
PR85	PPROM_S_15_LD_09	15	30	37	After	No	30_2/7	9	0	0	0	0	0	0	0	0	0	0	0	0	0	0	0	0	0	42	0	0	0	0	0	0	0	0	0	0	0	6	0	0	2	0	0	15	0	0	0	0	0
PR63	PPROM_S_15_LD_14	15	31	37	After	No	31	14	0	0	0	0	0	0	0	0	0	0	0	0	29	0	18	71	0	321	0	0	0	0	0	0	0	0	0	0	0	0	0	0	0	0	0	0	0	8	0	0	0
PR75	PPROM_S_15_LD_21	15	32	37	After	No	32	21	0	0	0	0	0	0	0	0	0	0	0	0	0	0	0	21	0	43	0	0	0	0	0	0	6	0	0	0	0	15	0	0	0	0	0	31	0	0	0	0	0
PR62	PPROM_S_15_LD_28	15	33	37	After	No	33	28	0	0	0	0	0	0	0	0	0	0	0	0	1	0	80	86	0	182	0	0	0	0	0	0	0	0	0	0	0	0	0	0	0	0	0	6	0	0	0	1	0
PR65	PPROM_S_16_LD_01	16	31	26	Yes	No	31_3/7	1	0	0	0	0	0	0	0	0	0	0	0	0	0	0	0	0	0	157	0	10	0	0	0	0	0	0	0	0	0	0	0	0	0	0	0	0	1	1	0	0	0
PR69	PPROM_S_16_LD_04	16	31	26	Yes	No	31_6/7	4	0	0	0	0	0	0	0	0	0	0	0	0	294	0	0	0	0	215	5	0	0	0	0	0	30	0	0	0	0	392	0	0	2	0	8	55	1	0	0	0	0
PR68	PPROM_S_16_LD_07	16	32	26	Yes	No	32_2/7	7	0	0	0	0	0	0	0	0	0	0	0	0	0	0	0	0	0	1	0	0	0	0	0	0	0	0	0	0	0	13	0	0	4	0	0	0	2	0	0	0	0
PR79	PPROM_S_16_LD_10	16	32	26	After	No	32_5/7	10	0	0	0	0	0	0	0	0	0	0	0	0	0	0	0	0	0	56	0	0	0	0	0	0	0	0	0	0	0	0	0	0	0	0	0	4	0	0	0	0	0
PR67	PPROM_S_16_LD_13	16	33	26	After	No	33_1/7	13	0	0	0	0	0	0	0	0	0	0	0	0	68	0	0	0	0	286	0	0	0	0	0	0	0	0	0	0	0	0	0	0	0	0	0	58	5	57	0	0	0
PR72	PPROM_S_17_LD_0	17	26	30	Before	No	26_4/7	0	0	0	0	0	0	0	0	0	0	0	0	0	1	0	9	0	0	2	0	0	0	0	0	0	0	0	0	0	0	0	0	0	456	0	391	5199	0	0	0	0	0
PR70	PPROM_S_17_LD_03	17	27	30	Yes	No	27	3	0	0	0	0	0	0	0	0	0	0	0	0	0	0	0	0	0	180	0	0	0	0	0	0	0	0	0	0	0	12	0	0	0	0	0	9	0	0	0	0	0
PR76	PPROM_S_17_LD_06	17	27	30	Yes	No	27_3/7	6	0	0	0	0	0	0	0	0	0	0	0	0	0	0	0	0	0	79	0	0	0	0	0	0	0	0	0	0	0	0	0	0	0	0	0	0	0	0	0	0	0
PR74	PPROM_S_17_LD_09	17	27	30	After	No	27_6/7	9	0	0	0	0	0	0	0	0	0	0	0	0	0	0	0	0	0	418	0	0	0	0	0	0	0	0	0	0	0	206	0	0	6	0	20	74	0	0	0	0	0
PR77	PPROM_S_17_LD_12	17	28	30	After	No	28_2/7	12	0	0	0	0	0	0	0	0	0	0	0	0	0	0	0	0	0	1015	0	0	0	0	0	0	0	0	0	0	0	81	0	0	0	0	0	51	0	0	0	0	0
PR73	PPROM_S_17_LD_19	17	29	30	After	No	29_2/7	19	0	0	0	0	0	0	4	0	0	0	0	0	37	0	0	0	0	93	0	0	0	0	0	0	0	0	0	0	0	36	0	0	0	0	0	8	0	0	0	0	0
PR84	PPROM_S_17_LD_33	17	31	30	After	No	31_2/7	33	0	0	0	0	0	0	0	0	0	0	0	0	0	0	0	0	1	1	0	0	0	0	0	0	0	0	0	0	0	2	0	0	8410	0	0	9818	0	0	0	0	0
PR71	PPROM_S_17_LD_40	17	32	30	After	No	32_2/7	40	0	0	0	0	0	0	0	0	0	0	0	0	0	0	0	0	0	28	0	0	0	0	0	0	0	0	0	0	0	16	0	0	4761	0	0	13806	0	0	0	0	0
PR82	PPROM_S_18_LD_0	18	33	32	Yes	No	33	0	0	0	0	0	0	0	0	0	0	0	0	0	16	0	0	14	0	109	0	0	0	0	0	0	0	0	0	0	0	12	0	0	6	0	0	0	0	0	0	0	0
PR64	PPROM_S_18_LD_02	18	33	32	Yes	No	33_2/7	2	0	0	0	0	0	0	0	0	0	0	0	0	0	0	0	0	0	213	0	0	0	0	0	0	0	0	0	0	0	10	0	0	0	0	0	4	0	0	0	0	0
[truncated: 232 more columns]
