# Supplementary material for: Persistent microbial dysbiosis in preterm premature rupture of membranes from onset until delivery
Source: PeerJ. 2015 Nov 26;3:e1398. doi: 10.7717/peerj.1398 (PMC4671185; doi:10.7717/peerj.1398)
Supplement: Table S3 — Taxonomic assignments of all reads in the control samples. [file peerj-03-1398-s003.xlsx]

## Sheet: Sheet1
OTU	Taxa (Phylum, Classe, Order, Family, Genus)	Campylobacter jejuni	Negative PCR	QC1	QC2	QC3	QC4	QC5	TE Buffer	Sample Total	% Total
30	Actinobacteria, Actinobacteria, Actinomycetales, Corynebacteriaceae, Corynebacterium	2	0	0	0	0	0	0	1089	24915	0.0438
202	Actinobacteria, Actinobacteria, Actinomycetales, Nocardioidaceae, Nocardioides	0	0	121	0	0	0	0	0	606	0.1997
56	Actinobacteria, Actinobacteria, Actinomycetales, Propionibacteriaceae, Propionibacterium	0	0	0	63	508	361	508	0	5965	0.2414
279	Bacteroidetes, Cytophagia, Cytophagales, Cytophagaceae, Pontibacter	0	0	0	0	0	0	204	0	204	1
1088	Bacteroidetes, Flavobacteriia, Flavobacteriales, Unclassified Flavobacteriaceae	0	0	39	0	0	0	0	0	39	1
173	Firmicutes, Bacilli, Bacillales, Bacillaceae, Bacillus	0	0	0	0	0	0	0	606	606	1
25	Firmicutes, Bacilli, Lactobacillales, Lactobacillaceae, Lactobacillus	0	0	0	0	180	0	0	0	313244	0.0006
7	Firmicutes, Bacilli, Lactobacillales, Streptococcaceae, Streptococcus	0	0	0	192	0	0	0	1320	198178	0.0076
1771	Firmicutes, Bacilli, Lactobacillales, Streptococcaceae, Streptococcus	0	0	0	10	0	0	0	42	5936	0.0088
326	Proteobacteria, Alphaproteobacteria, Caulobacterales, Caulobacteraceae, Caulobacter	0	0	0	13	0	0	0	0	341	0.0381
148	Proteobacteria, Alphaproteobacteria, Rhizobiales, Bradyrhizobiaceae, Bradyrhizobium	1	0	0	0	18	0	0	0	773	0.0246
234	Proteobacteria, Alphaproteobacteria, Rhizobiales, Methylobacteriaceae, Methylobacterium	0	0	0	294	0	0	0	0	348	0.8448
351	Proteobacteria, Alphaproteobacteria, Rhizobiales, Methylobacteriaceae, Methylobacterium	0	0	0	0	0	161	0	0	161	1
237	Proteobacteria, Alphaproteobacteria, Rhizobiales, Phyllobacteriaceae, Mesorhizobium	0	0	330	0	0	0	0	0	536	0.6157
168	Proteobacteria, Alphaproteobacteria, Rhodospirillales, Rhodospirillaceae, Azospirillum	0	0	0	0	0	0	600	0	600	1
92	Proteobacteria, Alphaproteobacteria, Rhodospirillales, Unclassified Rhodospirillaceae	0	1826	0	0	0	0	0	0	2006	0.9103
132	Proteobacteria, Alphaproteobacteria, Sphingomonadales, Sphingomonadaceae, Sphingomonas	0	0	0	161	0	0	0	0	1125	0.1431
127	Proteobacteria, Alphaproteobacteria, Sphingomonadales, Sphingomonadaceae, Sphingomonas	0	0	0	227	0	0	0	0	966	0.235
143	Proteobacteria, Betaproteobacteria, Burkholderiales, Comamonadaceae, Acidovorax	0	0	0	74	0	0	0	0	1187	0.0623
109	Proteobacteria, Betaproteobacteria, Burkholderiales, Comamonadaceae, Aquabacterium	0	992	0	0	0	0	0	0	1379	0.7194
8	Proteobacteria, Epsilonproteobacteria, Campylobacterales, Campylobacteraceae, Campylobacter	168944	1	0	0	0	2	0	0	168947	1
138	Proteobacteria, Gammaproteobacteria, Oceanospirillales, Halomonadaceae, Halomonas	0	0	0	0	0	0	0	1021	1024	0.9971
411	Proteobacteria, Gammaproteobacteria, Pseudomonadales, Moraxellaceae, Acinetobacter	0	0	0	71	0	0	0	0	336	0.2113
	Total	168947	2819	490	1105	706	524	1312	4078
*QC – Quality Control (Empty swab collection). Red coloring indicates strong contaminants (>50% of total reads for that Operational Taxonomic Unit – OTU).
